# Supplementary material for: Molecular profiling and bioactive potential of an endophytic fungus Aspergillus sulphureus isolated from Sida acuta: a medicinal plant
Source: Pharm Biol. 2017 Apr 20;55(1):1623–30. doi: 10.1080/13880209.2017.1315435 (PMC7012020; doi:10.1080/13880209.2017.1315435)
Supplement: Amruthesh_KN_et_al_supplemental_content.zip [file IPHB_A_1315435_SM6143.zip]

Archive with 1 entries (1 files):
- Amruthesh KN et al supplemental content.docx
